# Supplementary material for: Integrated histopathology–transcriptomic biomarker enhances survival prediction in HNSCC patients treated with immunotherapy
Source: Transl Oncol. 2026 May 23;70:102822. doi: 10.1016/j.tranon.2026.102822 (PMC13226123; doi:10.1016/j.tranon.2026.102822)
Supplement: Supplementary file 3 [file mmc3.xlsx]

## Sheet: Table 1
Characteristic	Pembro n = 1061	Pembro+Chemo n = 1241	p-value2
SEX			0.007
Female	24 (23%)	12 (9.7%)
Male	82 (77%)	112 (90%)
AGE	65 (58, 72)	62 (54, 67)	0.009
Tumor Purity	58 (42, 75)	60 (45, 77)	0.3
Biopsy Site			0.4
Bronchus and Lungs	20 (19%)	30 (24%)
Head, Face, Mouth, or Neck	53 (50%)	51 (41%)
Other	33 (31%)	43 (35%)
CPS			0.06
High	10 (21%)	17 (26%)
Low	37 (79%)	42 (65%)
Negative	0 (0%)	6 (9.2%)
Unknown	59	59
HPV			0.3
Negative	45 (42%)	61 (49%)
Positive	61 (58%)	63 (51%)
Stage			>0.9
Stage 1	0 (0%)	1 (1.2%)
Stage 2	2 (3.0%)	1 (1.2%)
Stage 3	1 (1.5%)	2 (2.4%)
Stage 4	64 (96%)	79 (95%)
Unknown	39	41
ECOG			0.7
0	18 (35%)	15 (31%)
1	33 (65%)	33 (69%)
Unknown	55	76
Smoking			0.6
Ever	64 (67%)	78 (71%)
Never	31 (33%)	32 (29%)
Unknown	11	14
1n (%); Median (Q1, Q3)
2Pearson's Chi-squared test; Wilcoxon rank sum test; Fisher's exact test

## Sheet: Supplmentary data
Biomarkers	treatment	Symbol( raw p.value)	HR (95% confidence interval)	p.value (raw)	p.adj (BH)	citation
Activated CD4⁺ memory T-cell	Pembro+Chemo		0.669(0.409 - 1.094)	0.109	0.149486	Chen, B., et al., Profiling tumor infiltrating immune cells with CIBERSORT. Methods in molecular biology (Clifton, N.J.), 2018. 1711.
Activated CD4⁺ memory T-cell	Pembro	*	0.488(0.268 - 0.889)	0.019	0.064
Chemokine (CXC/CCL)	Pembro+Chemo	*	0.598(0.362 - 0.988)	0.045	0.072	Zlotnik, A., & Yoshie, O. (2000). Chemokines: a new classification system and their role in immunity. Immunity, 12(2), 121–127. https://doi.org/10.1016/s1074-7613(00)80165-x
Chemokine (CXC/CCL)	Pembro	*	0.552(0.315 - 0.966)	0.038	0.072
CXCR3–interferon chemokine axis	Pembro+Chemo	**	0.473(0.292 - 0.766)	0.002	0.032	Groom, J. R., & Luster, A. D. (2011). CXCR3 ligands: redundant, collaborative and antagonistic functions. Immunology and cell biology, 89(2), 207–215. https://doi.org/10.1038/icb.2010.158
CXCR3–interferon chemokine axis	Pembro		0.667(0.382 - 1.164)	0.154	0.180293
Cytotoxic T-cell (granzyme/perforin)	Pembro+Chemo	*	0.532(0.307 - 0.92)	0.024	0.064	Kaech, S. M., & Cui, W. (2012). Transcriptional control of effector and memory CD8+ T cell differentiation. Nature reviews. Immunology, 12(11), 749–761. https://doi.org/10.1038/nri3307
Cytotoxic T-cell (granzyme/perforin)	Pembro	***	0.356(0.202 - 0.629)	0	0
gamma delta T-cells	Pembro+Chemo	*	0.589(0.353 - 0.983)	0.043	0.072	Vantourout, P., & Hayday, A. (2013). Six-of-the-best: unique contributions of γδ T cells to immunology. Nature reviews. Immunology, 13(2), 88–100. https://doi.org/10.1038/nri3384
gamma delta T-cells	Pembro	**	0.464(0.26 - 0.83)	0.01	0.0533333
IFN-γ 4-gene	Pembro+Chemo	*	0.601(0.378 - 0.956)	0.032	0.072	M, A., et al., IFN-γ-related mRNA profile predicts clinical response to PD-1 blockade - PubMed. The Journal of clinical investigation, 08/01/2017. 127(8).
IFN-γ 4-gene	Pembro		0.649(0.371 - 1.136)	0.13	0.164211
IFN-γ 6-gene	Pembro+Chemo		0.71(0.445 - 1.135)	0.153	0.180293	M, A., et al., IFN-γ-related mRNA profile predicts clinical response to PD-1 blockade - PubMed. The Journal of clinical investigation, 08/01/2017. 127(8).
IFN-γ 6-gene	Pembro	*	0.5(0.289 - 0.868)	0.014	0.0590769
IFN-γ/immune-modulatory chemokines	Pembro+Chemo	**	0.531(0.33 - 0.853)	0.009	0.0533333	M, A., et al., IFN-γ-related mRNA profile predicts clinical response to PD-1 blockade - PubMed. The Journal of clinical investigation, 08/01/2017. 127(8).
IFN-γ/immune-modulatory chemokines	Pembro		0.645(0.372 - 1.118)	0.119	0.15827
Immune checkpoint	Pembro+Chemo	**	0.494(0.289 - 0.844)	0.01	0.0533333	Li S, Dong C, Chen J, Gao X, Xie X, Zhang X. Identification of an immune checkpoint gene signature that accurately predicts prognosis and immunotherapy response in endometrial carcinoma. Aging (Albany NY). 2021 Jun 22;13(12):16696-16712. doi: 10.18632/aging.203189. Epub 2021 Jun 22. PMID: 34158412; PMCID: PMC8266314.
Immune checkpoint	Pembro	*	0.558(0.313 - 0.993)	0.047	0.072
Merck IFN-γ 6-gene	Pembro+Chemo		0.71(0.445 - 1.135)	0.153	0.180293	M, A., et al., IFN-γ-related mRNA profile predicts clinical response to PD-1 blockade - PubMed. The Journal of clinical investigation, 08/01/2017. 127(8).
Merck IFN-γ 6-gene	Pembro	*	0.5(0.289 - 0.868)	0.014	0.0590769
Myeloid/antigen-presenting cell	Pembro+Chemo	*	0.577(0.335 - 0.996)	0.048	0.072	Zhu W, Streicher K, Shen N, Higgs BW, Morehouse C, Greenlees L, Amato AA, Ranade K, Richman L, Fiorentino D, Jallal B, Greenberg SA, Yao Y. Genomic signatures characterize leukocyte infiltration in myositis muscles. BMC Med Genomics. 2012 Nov 21;5:53. doi: 10.1186/1755-8794-5-53. PMID: 23171592; PMCID: PMC3541209.
Myeloid/antigen-presenting cell	Pembro		0.727(0.407 - 1.298)	0.281	0.313674
Natural Killer T-cell	Pembro+Chemo	*	0.555(0.321 - 0.959)	0.035	0.072	Godfrey, D. I., MacDonald, H. R., Kronenberg, M., Smyth, M. J., & Van Kaer, L. (2004). NKT cells: what's in a name?. Nature reviews. Immunology, 4(3), 231–237. https://doi.org/10.1038/nri1309
Natural Killer T-cell	Pembro		0.64(0.363 - 1.128)	0.122	0.15827
Pan-leukocyte lineage marker set	Pembro+Chemo	*	0.513(0.298 - 0.883)	0.016	0.0590769	Yoshihara, K., Shahmoradgoli, M., Martínez, E., Vegesna, R., Kim, H., Torres-Garcia, W., Treviño, V., Shen, H., Laird, P. W., Levine, D. A., Carter, S. L., Getz, G., Stemke-Hale, K., Mills, G. B., & Verhaak, R. G. (2013). Inferring tumour purity and stromal and immune cell admixture from expression data. Nature communications, 4, 2612. https://doi.org/10.1038/ncomms3612
Pan-leukocyte lineage marker set	Pembro	*	0.518(0.294 - 0.916)	0.024	0.064
Plasma-cell/antibody-producing	Pembro+Chemo	*	0.584(0.345 - 0.989)	0.045	0.072	Chen, B., et al., Profiling tumor infiltrating immune cells with CIBERSORT. Methods in molecular biology (Clifton, N.J.), 2018. 1711.
Plasma-cell/antibody-producing	Pembro		0.776(0.444 - 1.359)	0.376	0.401067
Regulatory T-cell (Treg)	Pembro+Chemo		0.879(0.542 - 1.426)	0.601	0.613787	Chen, B., et al., Profiling tumor infiltrating immune cells with CIBERSORT. Methods in molecular biology (Clifton, N.J.), 2018. 1711.
Regulatory T-cell (Treg)	Pembro	*	0.528(0.297 - 0.94)	0.03	0.072
Roche 8-gene T-effector	Pembro+Chemo		0.644(0.396 - 1.047)	0.076	0.110545	Fehrenbacher, L., Spira, A., Ballinger, M., Kowanetz, M., Vansteenkiste, J., Mazieres, J., Park, K., Smith, D., Artal-Cortes, A., Lewanski, C., Braiteh, F., Waterkamp, D., He, P., Zou, W., Chen, D. S., Yi, J., Sandler, A., Rittmeyer, A., & POPLAR Study Group (2016). Atezolizumab versus docetaxel for patients with previously treated non-small-cell lung cancer (POPLAR): a multicentre, open-label, p…
Roche 8-gene T-effector	Pembro	**	0.471(0.267 - 0.831)	0.009	0.0533333
T follicular helper (Tfh) cell	Pembro+Chemo		0.771(0.464 - 1.281)	0.315	0.343636	Chen Y, Wu Y, Yan G, Zhang G. Tertiary lymphoid structures in cancer: maturation and induction. Front Immunol. 2024 Apr 16;15:1369626. doi: 10.3389/fimmu.2024.1369626. PMID: 38690273; PMCID: PMC11058640.
T follicular helper (Tfh) cell	Pembro	**	0.414(0.229 - 0.749)	0.004	0.048
T-cell exhaustion/effector-to-exhausted	Pembro+Chemo		0.864(0.534 - 1.397)	0.55	0.573913	Sanmamed, M. F., Nie, X., Desai, S. S., Villaroel-Espindola, F., Badri, T., Zhao, D., Kim, A. W., Ji, L., Zhang, T., Quinlan, E., Cheng, X., Han, X., Vesely, M. D., Nassar, A. F., Sun, J., Zhang, Y., Kim, T. K., Wang, J., Melero, I., Herbst, R. S., … Chen, L. (2021). A Burned-Out CD8+ T-cell Subset Expands in the Tumor Microenvironment and Curbs Cancer Immunotherapy. Cancer discovery, 11(7), 1700…
T-cell exhaustion/effector-to-exhausted	Pembro	*	0.484(0.269 - 0.87)	0.015	0.0590769
T-helper 1 (Th1)	Pembro+Chemo	*	0.531(0.327 - 0.861)	0.01	0.0533333	Pontarini, E., Murray-Brown, W. J., Croia, C., Lucchesi, D., Conway, J., Rivellese, F., Fossati-Jimack, L., Astorri, E., Prediletto, E., Corsiero, E., Romana Delvecchio, F., Coleby, R., Gelbhardt, E., Bono, A., Baldini, C., Puxeddu, I., Ruscitti, P., Giacomelli, R., Barone, F., Fisher, B., … Bombardieri, M. (2020). Unique expansion of IL-21+ Tfh and Tph cells under control of ICOS identifies Sjög…
T-helper 1 (Th1)	Pembro	*	0.515(0.295 - 0.901)	0.02	0.064
T-helper 2 (Th2)	Pembro+Chemo	*	1.663(1.008 - 2.743)	0.046	0.072	Pontarini, E., Murray-Brown, W. J., Croia, C., Lucchesi, D., Conway, J., Rivellese, F., Fossati-Jimack, L., Astorri, E., Prediletto, E., Corsiero, E., Romana Delvecchio, F., Coleby, R., Gelbhardt, E., Bono, A., Baldini, C., Puxeddu, I., Ruscitti, P., Giacomelli, R., Barone, F., Fisher, B., … Bombardieri, M. (2020). Unique expansion of IL-21+ Tfh and Tph cells under control of ICOS identifies Sjög…
T-helper 2 (Th2)	Pembro		1.087(0.618 - 1.91)	0.773	0.773
Th1/B-cell TLS interaction	Pembro+Chemo		0.745(0.458 - 1.211)	0.235	0.268571	Ruffin, A.T., et al., B cell signatures and tertiary lymphoid structures contribute to outcome in head and neck squamous cell carcinoma. Nature Communications 2021 12:1, 2021-06-07. 12(1).
Th1/B-cell TLS interaction	Pembro	*	0.539(0.308 - 0.944)	0.031	0.072
TLS chemokine	Pembro+Chemo	*	0.598(0.362 - 0.988)	0.045	0.072	Tokunaga R, Nakagawa S, Sakamoto Y, Nakamura K, Naseem M, Izumi D, Kosumi K, Taki K, Higashi T, Miyata T, Miyamoto Y, Yoshida N, Baba H, Lenz HJ. 12-Chemokine signature, a predictor of tumor recurrence in colorectal cancer. Int J Cancer. 2020 Jul 15;147(2):532-541. doi: 10.1002/ijc.32982. Epub 2020 Apr 25. PMID: 32191346; PMCID: PMC9371443.
TLS chemokine	Pembro	*	0.552(0.315 - 0.966)	0.038	0.072
TLS core genes	Pembro+Chemo	***	0.332(0.189 - 0.581)	0	0	Zhou L, Xu B, Liu Y, Wang Z. Tertiary lymphoid structure signatures are associated with survival and immunotherapy response in muscle-invasive bladder cancer. Oncoimmunology. 2021 May 18;10(1):1915574. doi: 10.1080/2162402X.2021.1915574. PMID: 34104539; PMCID: PMC8143239.
TLS core genes	Pembro		0.616(0.352 - 1.078)	0.09	0.127059
TNFRSF18 (GITR) activation	Pembro+Chemo	*	0.555(0.318 - 0.969)	0.038	0.072	Plitas, G., Konopacki, C., Wu, K., Bos, P. D., Morrow, M., Putintseva, E. V., Chudakov, D. M., & Rudensky, A. Y. (2016). Regulatory T Cells Exhibit Distinct Features in Human Breast Cancer. Immunity, 45(5), 1122–1134. https://doi.org/10.1016/j.immuni.2016.10.032
TNFRSF18 (GITR) activation	Pembro	*	0.506(0.28 - 0.912)	0.023	0.064
Raw p-value
p.value <= 0.001 ~ "***"
p.value <= 0.01 ~ "**"
p.value <= 0.05 ~ "*"
p.value > 0.05 ~ ""

## Sheet: Supplementary Table S2
Treatment	TLS	TLS_2	TLS_3	TLS_chemokine	TLS_tfh_cell	TLS_th1_bcell	model
Pembro+Chemo	0.491	0.83	0.001	0.051	0.191	0.469	KM
Pembro	0.242	0.11	0.07	0.038	0.041	0.002	KM
Pembro+Chemo	0.183	0.491	0	0.045	0.235	0.315	Cox
Pembro	0.217	0.087	0.09	0.038	0.031	0.004	Cox
raw p.value

## Sheet: Supplementary Table S3
TLS Present	Kmeans Cluster
	HIGH	LOW	TOTAL
YES	80%(12)	20%(3)	100%(15)
NO	45%(58)	55%(72)	100%(130)
TOTAL	48%(70)	52%(75)	100%(145)

## Sheet: Supplementary Table S4
TLS Present	HPV Status
	Positive	Negative	TOTAL
YES	47%(7)	53%(8)	100%(15)
NO	59%(71)	41%(50)	100%(121)
TOTAL	57%(78)	43%(58)	100%(136)
